# Supplementary material for: Simplified Light’s Criteria and Acute Phase Proteins Reflect Aetiology of Feline Body Cavity Effusions Better than the Traditional Classification Scheme
Source: Animals (Basel). 2023 Jun 8;13(12):1918. doi: 10.3390/ani13121918 (PMC10295285; doi:10.3390/ani13121918)
Supplement: Supplementary file 1 [file animals-13-01918-s001.zip]

Archive with 2 entries (2 files):
- Supplementary Material S1.xls
- Supplementary Material S2.xlsx
