# Supplementary material for: Simplified Light’s Criteria and Acute Phase Proteins Reflect Aetiology of Feline Body Cavity Effusions Better than the Traditional Classification Scheme
Source: Animals (Basel). 2023 Jun 8;13(12):1918. doi: 10.3390/ani13121918 (PMC10295285; doi:10.3390/ani13121918)
Supplement: Supplementary file 1 [file animals-13-01918-s001.zip › Supplementary Material S1.xls]

## Sheet: data
Study number	Breed	Age (years)	Sex	Effusion localisation	Clinical diagnosis	Post mortem exam	Total protein (TP) effusion	TP effusion/ TP serum (TPr)	ALBg (Albumin serum - Albumin effusion)	Total nucleated cell count effusion	LDH effusion	Traditional classification	Traditional with modif trans as transudate	Aetiological classification	Classification based on LDH	Classification based on TPr	Classif based on Light's criteria	Classif based on ALBg	SAA serum µg/ml	Haptoglobin serum mg/ml	AGP serum μg/ml	SAA effusion µg/ml	Haptoglobin effusion mg/ml	AGP effusion µg/ml
1	Domestic Shorthair	8.2	male-neutered	ascites	FIP	no	52	0.711354	6.3	0.2	2228	4	4	2	2	2	2	2	97.7	2	4200	207.4	1.9	5760
2	Domestic Shorthair	6.5	male-neutered	ascites	septic peritonitis	no	38	0.655172	2.4	161.2	1424	3	3	2	2	2	2	2	93	1.9	3320	153.1	1.4	3800
3	British Shorthair	7.4	male-neutered	pleural	FIP	no	41	0.635659	8.7	6.8	228	2	1	2	2	2	2	2	112.3	2	2600	57.7	2.1	2800
4	Persian	10.8	male-neutered	ascites	acute kidney injury, ureteric obstruction	no	25	0.49505	12.8	0	99	4		1	1	1	1	2	0.1	1.9	560	0.1	1.1	320
5	Domestic Shorthair	10.5	male-neutered	ascites	CHF	no	42	0.59322	10.1	0.9	45	4	4	1	1	2	2	2	0.1	1.9	540	0.1	0.9	640
7	Domestic Shorthair	7.8	female-neutered	pleural	tumour (carcinoma)	yes	39	0.477356	14.1	5.5	348	2	1	2	2	1	2	1	4.7	2.2	760	0.1	1.5	360
8	Domestic Shorthair	16.3	male-neutered	pleural	tumour (lymphoma)	no	28	0.630631	7.7	2.6	463	2	1	2	2	2	2	2	10.4	2	140	0.1	1.9	360
9	Domestic Shorthair		male	ascites	trauma	no	40	0.680272	8.1	4.7	2220	2	1	2	2	2	2	2	3.1	2	310	38.8	0.4	1300
10	Domestic Shorthair	10.8	female-neutered	pleural	tumour (lymphoma)	no	42	0.502994	11.9	10.4	99	3	3	2	1	1	1	2	0.1	1.3	120	0.1	1.1	320
12	Chartreaux	6.7	male-neutered	ascites	FIP	no	54	0.804769	2.9	0.4	3135	4	4	2	2	2	2	2	1.3	1.8	5040	48.4	2.2	4000
13	Maine Coon	4.6	male-neutered	ascites	septic peritonitis	yes	30	0.6	5.8	86.1	1258	4	4	2	2	2	2	2	62.4	1.8	3040	0.1	1.9	1540
14	Domestic Shorthair	3.8	male-neutered	ascites	FIP	yes	54	0.681818	5.4	0.9	1259	4	4	2	2	2	2	2	137.1	1.9	3280	160.4	0.1	2300
15	Persian	9.9	male-neutered	pleural	pyothorax	no	50	0.688705	6.3	128.1	4079	3	3	2	2	2	2	2	46.9	2.3	2000	0.1	0.3	320
16	British Shorthair	8.7	female-neutered	pleural	CHF	no	34	0.494905	10.2	1	65	2	1	1	1	1	1	2	16.8	2	960	0.1	0.4	1100
17	Domestic Shorthair	13	male-neutered	ascites	tumour (lymphoma)	yes	23	0.391156	13.2	0.6	51	1	1	2	1	1	1	2	0.1	1.6	560	0.1	0.7	320
19	Maine Coon	7.6	male-neutered	ascites	tumour (carcinoma)	yes	37	0.676417	4	2.5	777	2	1	2	2	2	2	2	162.1	2	1840	123.1	1.5	1060
20	Maine Coon	5.8	female-neutered	pleural	tumour (lymphoma)	no	28	0.564516	6.4	20	408	4	4	2	2	2	2	2	18.5	1.8	740	0.1	1.8	500
24	Siamese	12.8	male-neutered	ascites	tumour (lymphoma)	no	39	0.55794	6.5	1.7	299	2	1	2	2	1	2	2	0.1	1.3	920	0.1	0.7	780
29	Domestic Shorthair	1.6	male-neutered	ascites	FIP	yes	59	0.76326	10.7	3.5	1584	2	1	2	2	2	2	2	99.2	2	3340	79.2	2.1	3260
32	Domestic Shorthair	1.1	female-neutered	ascites	FIP	no	67	0.823096	6.2	3	902	2	1	2	2	2	2	2	122.9	1.8	2300	159.4	2.2	2660
33	Domestic Shorthair	2.8	female-neutered	pleural	tumour	no	84	1.16505	8.3	21.3	282	3	3	2	2	2	2	2	35.8	1.9	440	7.5	1.5	480
34	Domestic Shorthair	13.3	male-neutered	pleural	CHF	no	30	0.407056	16.1	0.9	93	4	4	1	1	1	1	1	44.9	1.8	600	0.1	0.9	220
35	Domestic Shorthair	6.3	female-neutered	ascites	FIP	no	43	0.72758	5.5	0.3	625	4	4	2	2	2	2	2	20.9	1.8	2980	10.8	2	1960
36	Domestic Shorthair	14.3	male-neutered	pleural	CHF	no	48	0.540541	11.3	10.7	38	3	3	1	1	1	1	2	0.1	1.7	640	0.1	1.6	500
39	Domestic Shorthair	14.2	male-neutered	pleural	tumour (carcinoma)	no	49	0.7	6	3.8	496	2	1	2	2	2	2	2	1.3	1.7	600	0.1	2	480
40	Domestic Shorthair	10.2	female-neutered	pleural	pyothorax	yes	36	0.62069	11.7	365.5	3825	3	3	2	2	2	2	2	163.8	2	1320	0.1	0.1	190
41	Maine Coon	11.8	male-neutered	pleural	pyothorax	yes	59	1.33183	-4.4	450.3	11392	3	3	2	2	2	2	2	96.2	1.8	1140	0.1	0.3	500
42	Maine Coon	1.3	male-neutered	pleural	CHF	no	46	0.630137	9.4	14.5	192	3	3	1	1	2	2	2	139.3	1.9	1440	67.7	0.1	620
43	Domestic Shorthair	4.3	male-neutered	pleural	pyothorax	no	46	0.726698	6.7	333.6	6758	3	3	2	2	2	2	2	161.3	2.2	2600	0.1	0.1	1040
44	Domestic Shorthair	14.6	female-neutered	ascites	tumour (lymphoma)	yes	37	0.591054	6.5	2.2	70	2	1	2	1	2	2	2	9.2	1.6	580	0.1	0.1	360
46	Domestic Shorthair	8.6	male-neutered	pericardial	CHF	no	33	0.438247	15	1.5	167	2	1	1	1	1	1	1	2.7	1.6	340	0.1	0.8	200
47	Persian	4.7	female	pleural	CHF	no	36	0.639432	7	0.6	121	4	4	1	1	2	2	2	40.8	1.9	2100	2.8	2.4	1260
48	Domestic Shorthair	8.3	male-neutered	pleural	tumour (carcinoma)	no	41	0.493381	11.4	2.8	158	2	1	2	1	1	1	2	0.1	1	560	0.1	0.7	300
49	Domestic Shorthair	10.8	male-neutered	pleural	CHF	no	51	0.725462	5.9	6.3	88	2	1	1	1	2	2	2	0.1	1.7	320	0.1	0.7	340
50	Domestic Shorthair	13.8	female-neutered	pleural	tumour (carcinoma)	no	35	0.5	10.4	4.8	301	2	1	2	2	1	2	2	15.3	1.1	880	0.1	0.2	360
51	Domestic Shorthair		male	ascites	tumour (carcinoma)	yes	37	0.87886	-1.1	1	4051	2	1	2	2	2	2	2	96.9	1.9	2100	7.4	2.2	1560
52	Domestic Shorthair	2.5	female	pleural	CHF	no	45	0.828729	7.5	2.6	91	2	1	1	1	2	2	2	0.1	0.1	540	7.8	0.2	360
53	Domestic Shorthair	0.4	male-neutered	ascites	FIP	yes	54	0.888158	6	0.3	386	4	4	2	2	2	2	2	146	2.2	1440	172.1	6.7	3320
54	Domestic Shorthair	2.4	male-neutered	ascites	FIP	no	77	0.866142	3.3	1.9	1051	4	4	2	2	2	2	2	72.2	2.4	2900	81.5	3.3	2480
55	Domestic Shorthair	5.5	female-neutered	pleural	idiopathic chylothorax	no	111	1.39098	6.8	11.4	400	3	3	2	2	2	2	2	3.4	1.8	320	1.5	1	480
56	Domestic Shorthair	13.9	female-neutered	pleural	CHF	no	13	0.18705	20.8	0.5	40	1	1	1	1	1	1	1	0.1	1.7	360	0.1	0.6	190
57	Domestic Shorthair	12.9	male-neutered	ascites	FIP	yes	51	0.771558	6.3	0.5	4580	4	4	2	2	2	2	2	115.4	8.5	3540	110.2	9.3	3320
58	Domestic Shorthair	14.9	male-neutered	pleural	CHF	no	30	0.449775	11.9	24.1	304	4	4	1	2	1	2	2	2.7	0.1	340	0.1	0.1	340
59	Domestic Shorthair			ascites	CHF	no	31	0.482866	9.9	2.5	468	2	1	1	2	1	2	2	80.4	1.8	820	22.3	0.5	340
60	Domestic Shorthair	13.3	male-neutered	ascites	tumour (lymphoma)	no	13	0.285714	9.9	4.8	127	4	4	2	1	1	1	2	63.3	1.8	1900	0.1	0.6	500
61	Domestic Shorthair	10.9	male-neutered	ascites	tumour (carcinoma)	yes	38	0.607029	7.6	1.6	643	2	1	2	2	2	2	2	84	1.9	1420	0.1	2.3	820
62	Domestic Shorthair	17.9	male-neutered	pleural	CHF	no	18	0.298507	16.1	0.5	45	1	1	1	1	1	1	1	0.1	1.8	780	0.1	0.1	340
64	Birma	2	male	ascites	septic peritonitis	yes	44	0.753425	5.2	3.6	1752	2	1	2	2	2	2	2	91.2	1.9	3540	0.1	2.5	2580
65	Domestic Shorthair	8	male	ascites	CHF, endocarditis	yes	38	0.481013	8.4	3.1	369	2	1	1	2	1	2	2	79	0	2600	36.2	0.1	1500
66	Maine Coon	1.1	male-neutered	ascites	FIP	no	65	0.718232	7.4	0.8	1441	4	4	2	2	2	2	2	56.4	1.8	2480	0.1	2.1	2180
67	Domestic Shorthair	3.8	male-neutered	pleural	CHF	no	47	0.532276	10.9	7.7	47	3	3	1	1	1	1	2	0.1	1.8	320	0.1	1.6	220
68	Abessinian	11.9	female-neutered	ascites	tumour (histiocytic sarcoma)	yes	55	0.752394	3.9	1	103	2	1	2	1	2	2	2	49.5	1.9	1620	10.4	1.2	1300
69	Domestic Shorthair	17.1	female-neutered	ascites	tumour (carcinoma)	yes	41	0.562414	12.6	22	1707	3	3	2	2	2	2	2	6.3	2	780	0.1	2.2	480
70	Domestic Shorthair	1.7	female-neutered	pleural	tumour (lymphoma)	no	49	0.76324	4.4	5.2	388	2	1	2	2	2	2	2	22.2	1.8	580	0.1	2.4	580
71	Domestic Shorthair	14.1	female-neutered	ascites	FIP	no	25	0.530786	8.7	0.7	1798	4	4	2	2	1	2	2	136.7	2.2	2420	151.8	2.9	1300
72	Ragdoll	4.8	male-neutered	pleural	idiopathic chylothorax	no	40	0.594354	7.1	14.2	116	3	3	2	1	2	2	2	0.1	1.8	280	0.1	0.8	260
73	Domestic Shorthair	11.2	male-neutered	pleural	CHF	no	18	0.25	21.6	5.3	72	4	4	1	1	1	1	1	0.1	0.4	440	0.1	0.1	190
74	Domestic Shorthair	10.2	male-neutered	ascites	septic peritonitis	no	48	0.754717	4	0.3	859	4	4	2	2	2	2	2	123.4	1.7	3460	151.3	0.1	2520
75	Domestic Shorthair	1	male-neutered	pleural	FIP	yes	71	0.786268	6.5	1.5	2142	4	4	2	2	2	2	2	163.4	1.9	2560	17.6	2.5	1740
76	Domestic Shorthair	6.3	male-neutered	ascites	tumour (lymphoma)	no	16	0.37296	12.6	25.2	64	4	4	2	1	1	1	2	8.9	2	2100	0.1	1.8	620
77	Domestic Shorthair	13.3	male-neutered	ascites	tumour lymphoma	yes	54	0.807175	6.6	21.6	1978	3	3	2	2	2	2	2	159.5	2.1	2220	182.7	0.1	2520
78	Domestic Shorthair	13.3	male-neutered	ascites	cholangiohepatitis, triaditis	no	33	0.435356	12.1	0.7	51	4	4	2	1	1	1	2	2.2	1.9	1560	0.1	2.1	660
79	Chartreaux	13.9	female-neutered	pleural	CHF	no	29	0.466238	12.2	0.9	81	4	4	1	1	1	1	2	0.8	1.2	180	0.1	0.6	240
80	British Shorthair	4.1	male-neutered	pleural	FIP	yes	60	0.7034	6.8	3.9	1097	2	1	2	2	2	2	2	79.8	2.1	3000	30.6	2.4	2000
82	Persian	1	female	ascites	tumour (carcinoma)	no	47	0.795262	2.9	25.3	10053	3	3	2	2	2	2	2	0.1	1.9	440	0.1	1.1	500
