# Supplementary material for: Simplified Light’s Criteria and Acute Phase Proteins Reflect Aetiology of Feline Body Cavity Effusions Better than the Traditional Classification Scheme
Source: Animals (Basel). 2023 Jun 8;13(12):1918. doi: 10.3390/ani13121918 (PMC10295285; doi:10.3390/ani13121918)
Supplement: Supplementary file 1 [file animals-13-01918-s001.zip › Supplementary Material S2.xlsx]

## Sheet: data
Cat number	Effusion location	Clinical diagnosis	LDH effusion (U/l)	TRANSUDATE 1 VS EXSUDATE 2
1	pleural	CHF	40	1
2	pleural	CHF	148	1
3	pleural	CHF	99	1
4	pleural	CHF	108	1
5	pleural	tumour (lymphoma)	6239	2
6	pleural	tumour	139	2
7	pleural	tumour (lymphoma)	578	2
8	pleural	CHF	39	1
9	pericardial	coagulopathy, bleeding	502	2
10	pleural	CHF	215	2
11	pleural	CHF	73	1
12	pericardial	CHF	194	1
13	pleural	FIP	1856	2
14	pleural	CHF	95	1
15	pleural	CHF	113	2
16	ascites	septic peritonitis	337	2
17	pleural	tumour	1233	2
18	pleural	pyothorax	15321	2
19	pleural	CHF	59	1
20	pleural	pyothorax	975	2
21	pleural	tumour	917	2
22	pleural	CHF	38	1
23	pleural	FIP	522	2
24	pleural	CHF	51	1
25	pleural	CHF	61	2
26	ascites	FIP	540	2
27	pleural	CHF	66	1
28	ascites	septic peritonitis	1976	2
29	pleural	CHF	53	1
30	pleural	CHF	50	1
31	pleural	idiopathic chylothorax	289	2
32	pleural	tumour (lymphoma)	89	2
33	pleural	CHF	73	1
34	pleural	CHF	58	2
35	pleural	pyothorax	1638	2
36	ascites	septic peritonitis	378	2
37	pleural	CHF	69	1
38	ascites	CHF	132	1
39	pleural	tumour (lymphoma)	210	2
40	pleural	pyothorax	3592	2
41	pleural	tumour (lymphoma)	142	2
42	ascites	septic peritonitis	515	2
43	pleural	CHF	110	2
44	ascites	septic peritonitis	533	2
45	pleural	CHF	114	1
46	pleural	pyothorax	16963	2
47	pleural	pyothorax	4349	2
48	pleural	CHF	93	1
49	pleural	CHF	66	1
50	ascites	CHF	77	1
51	pleural	CHF	74	1
52	ascites	CHF	123	1
53	pleural	tumour (lymphoma)	1262	2
54	pleural	pyothorax	20432	2
55	pleural	FIP	3135	2
56	pleural	tumour (lymphoma)	2841	2
57	pleural	CHF	121	1
58	pleural	pyothorax	3259	2
59	pleural	pyothorax	26101	2
60	ascites	uroperitoneum	103	1
61	ascites	septic peritonitis	2728	2
62	ascites	FIP	1458	2
63	ascites	FIP	695	2
64	pericardial	bleeding	783	2
